# Supplementary material for: Infant airway microbiota and topical immune perturbations in the origins of childhood asthma
Source: Nat Commun. 2019 Nov 1;10:5001. doi: 10.1038/s41467-019-12989-7 (PMC6825176; doi:10.1038/s41467-019-12989-7)
Supplement: Supplementary file 2 — Source Data [file 41467_2019_12989_MOESM2_ESM.xlsx]

## Sheet: Fig 1
Name

## Sheet: Figure 2
time

## Sheet: Figure 3
cyto

## Sheet: Supplementary figure 1
bug

## Sheet: Supplementary figure 3
Veillonella

## Sheet: Supplementary figure 4
AUC

## Sheet: Supplementary figure 6
IL12p70

## Sheet: Supplementary figure 7
OTU

## Sheet: Supplementary figure 8
fold

## Sheet: Supplementary table 3
fold
